# Supplementary material for: Temporal Changes in Sparing and Enhancing Dose Protraction Effects of Ionizing Irradiation for Aortic Damage in Wild-Type Mice
Source: Cancers (Basel). 2022 Jul 7;14(14):3319. doi: 10.3390/cancers14143319 (PMC9321929; doi:10.3390/cancers14143319)
Supplement: Supplementary file 1 [file cancers-14-03319-s001.zip]

Archive with 1 entries (1 files):
- cancers-1751881-supplementary.pdf
